# Supplementary material for: An approach to social flexibility: Congruency effects during spontaneous word-by-word interaction
Source: PLoS One. 2020 Jun 24;15(6):e0235083. doi: 10.1371/journal.pone.0235083 (PMC7313956; doi:10.1371/journal.pone.0235083)
Supplement: S2 Data — (CSV) [file pone.0235083.s003.csv]

subject	visibility	TTRT	ConCost	TTRT_con	TTRT_incon	GoNogo	NumberLetter	StopSignal	StopSignal_corr
1	blind	1,734217088	0,378079382	1,521214619	1,899294002	0,408095477	0,050715169	0,116960917	0,116960917
2	blind	2,14686537	0,196891621	2,038574978	2,235466599	0,322346394	0,40415613	-0,10353586	0
3	visible	1,04718819	0,061046009	1,015986896	1,077032905	0,374852872	0,252133448	-0,044652082	0
4	visible	1,280219655	-0,028683365	1,296001769	1,267318403	0,35624234	0,019643575	0,124661335	0,124661335
5	blind	1,489236385	0,382402049	1,257063713	1,639465762	0,506716687	0,80827386	0,159545531	0,159545531
6	blind	1,650155788	0,778963411	1,201661702	1,980625114	0,381450999	0,487943265	0,115802715	0,115802715
7	visible	2,266820349	-0,06038248	2,296227401	2,235844921	0,329805616	0,1616678	-0,085433208	0
8	visible	1,951484874	0,224488265	1,835422913	2,059911179	0,375044225	0,244346555	-0,085174271	0
9	blind	2,238181152	0,133710231	2,158459581	2,292169812	0,460913741	1,265287649	0,144754233	0,144754233
10	blind	2,767055177	0,363131232	2,554282971	2,917414203	0,661822805	0,656624855	0,199512723	0,199512723
11	blind	1,767993724	0,212352558	1,647272749	1,859625307	0,345780741	0,289206803	0,104314843	0,104314843
12	blind	1,369128958	0,167514224	1,275280628	1,442794852	0,44962519	2,575554425	0,055850732	0,055850732
13	visible	1,558808653	0,4967746	1,300370999	1,797145599	0,501430392	0,599136521	0,124028	0,124028
14	visible	1,329027267	0,35856543	1,145475916	1,504041346	0,397564636	0,18005621	0,147947794	0,147947794
15	blind	1,454531653	0,159776785	1,352906842	1,512683628	0,329469123	1,063081964	-0,025926223	0
16	blind	1,536733158	0,124069301	1,45874674	1,582816041	0,726054999	0,517955437	0,169821708	0,169821708
17	visible	2,148029684	-0,151388531	2,241423603	2,090035073	0,34384819	1,035860669	-0,036030758	0
18	visible	1,72311279	0,228056027	1,583867043	1,81192307	0,336421663	0,22481522	0,044756369	0,044756369
19	visible	1,719636339	-0,121617987	1,790580165	1,668962178	0,530682308	0,73707008	0,082382116	0,082382116
20	visible	1,684049329	0,241216874	1,540752176	1,78196905	0,446629262	0,358786816	-0,010328469	0
21	blind	2,077278508	0,135820361	1,986901801	2,122722162	0,425695992	0,201488323	-0,248851582	0
22	blind	1,688220055	0,062384006	1,645574738	1,707958744	0,367225355	0,208314727	-0,053381041	0
23	blind	2,55197288	0,640900798	2,149733886	2,790634684	0,472265271	0,270099114	0,04319047	0,04319047
24	blind	2,060147713	0,632950122	1,677314978	2,3102651	0,464216752	0,334985641	0,054244728	0,054244728
25	blind	2,146865545	0,326608397	1,972376127	2,298984524	0,446049832	0,532844983	0,077322059	0,077322059
26	blind	1,961921056	0,238723681	1,838606837	2,077330518	0,312512689	-0,017221271	0,112809437	0,112809437
27	visible	2,870810429	-0,50713692	3,097842655	2,590705734	0,277636156	1,154212531	-0,05690495	0
28	visible	2,537481136	0,151263838	2,467934544	2,619198382	0,443929149	0,46290884	0,139624133	0,139624133
29	visible	2,464002178	0,783077171	1,978876321	2,761953492	0,358615717	0,266359832	0,119697153	0,119697153
30	visible	1,604769454	0,32414204	1,408703049	1,73284509	0,409718625	0,552898238	0,01117358	0,01117358
31	visible	1,465518746	0,531233236	1,144835269	1,676068504	0,340820013	0,282818796	0,123735579	0,123735579
32	visible	1,519322919	0,535901145	1,187574591	1,723475736	0,319436369	0,202363802	0,076710093	0,076710093
33	visible	1,465063465	0,256617376	1,315369996	1,571987372	0,451360716	0,149815395	0,139952481	0,139952481
34	visible	2,053017363	0,153474443	1,964839319	2,118313762	0,534682614	0,753540434	0,103784147	0,103784147
35	blind	1,5296055	0,359627458	1,357067471	1,716694929	0,35333367	0,434235091	0,130017982	0,130017982
36	blind	1,3685199	0,287312447	1,229216896	1,516529342	0,364806649	0,040415652	0,070313398	0,070313398
37	visible	1,284440818	0,088171571	1,231724482	1,319896052	0,495003992	0,382601615	0,046756886	0,046756886
38	visible	1,339403028	0,105641786	1,279198569	1,384840356	0,36531713	0,207464372	0,105267238	0,105267238
39	blind	1,694097934	0,415501706	1,43892569	1,854427396	0,903223138	0,481485228	0,093697855	0,093697855
40	blind	2,003582033	0,771935319	1,542195405	2,314130724	0,401592781	0,342888039	0,060424656	0,060424656
41	blind	2,373305553	0,173357256	2,276032871	2,449390127	0,4599215	0,432937494	0,161530541	0,161530541
42	blind	1,517059472	0,189216254	1,409082806	1,59829906	0,366729223	0,318601174	0,001348073	0,001348073
43	blind	1,97326455	0,211494522	1,855470133	2,066964655	0,527858575	0,268484979	0,148424855	0,148424855
44	blind	2,274564067	0,450292574	2,031957455	2,482250029	0,365947467	0,721373401	0,033711366	0,033711366
45	visible	1,342866485	0,122411022	1,273718274	1,396129296	0,399369087	0,305347521	0,042986269	0,042986269
46	visible	1,336375678	0,271301849	1,190127025	1,461428874	0,322051284	0,166600509	-0,182571268	0
47	visible	1,823165044	0,252038038	1,693439583	1,945477622	0,351570679	0,277790868	-0,061044786	0
48	visible	1,641528384	0,288210261	1,495304061	1,783514322	0,427505347	0,324575311	-0,152522458	0
49	blind	1,646729158	0,204719912	1,533345822	1,738065734	0,28680322	0,10179697	-0,037361842	0
50	blind	2,720218841	0,464643724	2,458375416	2,92301914	0,501057253	0,718062405	0,09776724	0,09776724
51	visible	2,174834541	0,599831569	1,850113692	2,449945261	0,463535572	0,294764893	0,129890261	0,129890261
52	visible	1,770222785	0,309708389	1,609458126	1,919166514	0,495000371	0,967530131	0,004198699	0,004198699
53	blind	3,734974268	-0,34564636	3,909931068	3,564284708	0,361261009	-0,173767256	0,032033768	0,032033768
54	blind	1,750520425	0,260990474	1,618393997	1,879384471	0,372354648	0,621236244	0,074087018	0,074087018
55	visible	2,055335987	0,284472402	1,910073484	2,194545886	0,457472903	0,749787691	0,09972645	0,09972645
56	visible	2,638868223	0,493790909	2,386534542	2,880325451	0,468631423	0,146540927	0,192794719	0,192794719
57	blind	1,70388094	-0,012365538	1,71084469	1,698479153	0,397361697	0,914767855	0,05680151	0,05680151
58	blind	2,017506407	0,298302196	1,8498122	2,148114395	0,338460001	0,271153246	0,033658482	0,033658482
59	visible	1,709756002	-0,015442621	1,71829624	1,702853619	0,565648872	0,558589017	0,087406822	0,087406822
60	visible	2,395230325	0,144458479	2,316627918	2,461086396	0,501494223	0,306666241	0,028234465	0,028234465
